# Supplementary material for: Headache in Workers: A Matched Case–Control Study
Source: Eur J Investig Health Psychol Educ. 2022 Dec 7;12(12):1852–66. doi: 10.3390/ejihpe12120130 (PMC9777382; doi:10.3390/ejihpe12120130)
Supplement: Supplementary file 1 [file ejihpe-12-00130-s001.zip]

Archive with 1 entries (1 files):
- ejihpe-1912728-supplementary.pdf
